# Supplementary material for: Identification of Immunoglobulin G Autoantibody Against Malondialdehyde-Acetaldehyde Adducts as a Novel Serological Biomarker for Ulcerative Colitis
Source: Clin Transl Gastroenterol. 2022 Mar 14;13(4):e00469. doi: 10.14309/ctg.0000000000000469 (PMC9038499; doi:10.14309/ctg.0000000000000469)
Supplement: SUPPLEMENTARY MATERIAL [file ct9-13-e00469-s003.xlsx]

## Sheet: Sheet1
Chr	Start	End	Ref	Alt	Gene.refGene	ExonicFunc.refGene	AAChange	dbSNP
13	49794476	49794476	G	A	MLNR	nonsynonymous SNV	MLNR:NM_001507:exon1:c.G3A:p.M1I	rs372763744
13	49794483	49794483	C	T	MLNR	nonsynonymous SNV	MLNR:NM_001507:exon1:c.C10T:p.P4S	.
13	49794492	49794492	G	T	MLNR	nonsynonymous SNV	MLNR:NM_001507:exon1:c.G19T:p.G7C	.
13	49794777	49794777	C	T	MLNR	nonsynonymous SNV	MLNR:NM_001507:exon1:c.C304T:p.R102W	rs202101950
13	49795332	49795332	T	G	MLNR	nonsynonymous SNV	MLNR:NM_001507:exon1:c.T859G:p.S287A	rs200170117
13	49796467	49796467	C	T	MLNR	nonsynonymous SNV	MLNR:NM_001507:exon2:c.C1193T:p.T398M	rs200347707
